# Supplementary material for: Ultrafast Continuum IR Generation and Its Application in IR Spectroscopy
Source: Int J Mol Sci. 2022 Oct 31;23(21):13245. doi: 10.3390/ijms232113245 (PMC9659240; doi:10.3390/ijms232113245)
Supplement: Supplementary file 1 [file ijms-23-13245-s001.zip]

Archive with 1 entries (1 files):
- ijms-2006580-supplementary.pdf
